# Supplementary material for: Human In Vivo Metabolism and Elimination Behavior of Micro-Dosed Selective Androgen Receptor Modulator RAD140 for Doping Control Purposes
Source: Metabolites. 2022 Jul 20;12(7):666. doi: 10.3390/metabo12070666 (PMC9325264; doi:10.3390/metabo12070666)
Supplement: Supplementary file 1 [file metabolites-12-00666-s001.zip]

Archive with 1 entries (1 files):
- metabolites-1819443-supplementary.pdf
